# Supplementary material for: Relaxation or Regulation: The Acute Effect of Mind-Body Exercise on Heart Rate Variability and Subjective State in Experienced Qi Gong Practitioners
Source: Evid Based Complement Alternat Med. 2021 Jun 8;2021:6673190. doi: 10.1155/2021/6673190 (PMC8208883; doi:10.1155/2021/6673190)
Supplement: Supplementary Materials — Additional files. Additional file 1 (docx): National subsample characteristics. Additional file 2 (docx): Subjective state items in English, Chinese, and German. Additional file 3 (docx): Generation and factor-scale analysis of Qi belief items. Additional file 4 (docx): Belief items in English, Chinese, and German. Additional file 5 (docx): Rotated factor loadings, Eigenvalue, and Cronbach's Alpha of all belief items. Additional file 6 (docx): Rotated factor loadings, Eigenvalue, and Cronbach's Alpha of selected belief items. Additional file 7 (docx): Changes in subjective state over experiment in overall and national subsamples. Additional file 8 (docx): Subjective state changes (national subsamples). Additional file 9 (docx): Heart rate variability descriptive data (overall sample). Additional file 10 (docx): HRV analysis (national subsamples). [file 6673190.f1.zip]

Archive with 10 entries (10 files):
- 6673190.f1/Additional file 1.docx
- 6673190.f1/Additional file 10 (1).docx
- 6673190.f1/Additional file 2.docx
- 6673190.f1/Additional file 3.docx
- 6673190.f1/Additional file 4.docx
- 6673190.f1/Additional file 5.docx
- 6673190.f1/Additional file 6.docx
- 6673190.f1/Additional file 7 (1).docx
- 6673190.f1/Additional file 8 (1).docx
- 6673190.f1/Additional file 9 (1).docx
